# Supplementary material for: Elevated Levels of Growth/Differentiation Factor-15 in the Aqueous Humor and Serum of Glaucoma Patients
Source: J Clin Med. 2022 Jan 29;11(3):744. doi: 10.3390/jcm11030744 (PMC8837086; doi:10.3390/jcm11030744)
Supplement: Supplementary file 1 [file jcm-11-00744-s001.zip]

Archive with 1 entries (1 files):
- jcm-1569755-supplementary.pdf
